# Supplementary material for: Single-cell RNA sequencing unravels the transcriptional network underlying zebrafish retina regeneration
Source: eLife. 2023 Nov 21;12:RP86507. doi: 10.7554/eLife.86507 (PMC10662954; doi:10.7554/eLife.86507)
Supplement: Supplementary file 2. [file elife-86507-supp2.xlsx]

## Sheet: Non-reactive Müller glia 1
	group	names	scores	logfoldchanges	pvals	pvals_adj
0	Non-reactive Müller glia (1)	inhbaa	37.9441	3.54625	7.88222e-170	5.45666e-166
1	Non-reactive Müller glia (1)	bambia	32.6739	4.58123	5.73297e-193	7.93758e-189
2	Non-reactive Müller glia (1)	gpm6ab	31.5687	2.19649	8.8123e-117	1.74301e-113
3	Non-reactive Müller glia (1)	tbx2a	31.5282	5.26208	2.89735e-189	2.67435e-185
4	Non-reactive Müller glia (1)	crabp2b	30.4927	3.22555	2.53778e-129	7.02737e-126
5	Non-reactive Müller glia (1)	pdgfrl	28.8946	4.52555	1.12696e-151	5.2011e-148
6	Non-reactive Müller glia (1)	lman1	28.741	4.7471	1.26781e-160	7.02141e-157
7	Non-reactive Müller glia (1)	icn	27.9134	2.36116	1.30495e-97	2.25847e-94
8	Non-reactive Müller glia (1)	hspb8	27.4356	3.68771	4.49304e-126	1.03681e-122
9	Non-reactive Müller glia (1)	cyp26c1	27.2307	7.75815	7.33121e-149	2.90012e-145
10	Non-reactive Müller glia (1)	efnb2a	27.0317	4.6717	4.70252e-138	1.44686e-134
11	Non-reactive Müller glia (1)	prss35	26.8124	5.63547	3.89381e-144	1.34779e-140
12	Non-reactive Müller glia (1)	aqp1a.1	26.7377	1.80005	4.13576e-92	6.02755e-89
13	Non-reactive Müller glia (1)	sncgb	23.8762	3.01814	7.34047e-97	1.19568e-93
14	Non-reactive Müller glia (1)	si:dkey-222f2.1	23.3782	3.70166	7.43715e-104	1.37295e-100
15	Non-reactive Müller glia (1)	ndrg4	22.7268	2.26728	4.50381e-81	6.23574e-78
16	Non-reactive Müller glia (1)	atp1b4	21.7453	1.65186	4.83877e-75	6.38049e-72
17	Non-reactive Müller glia (1)	CR383676.1	20.0594	0.50164	1.40228e-65	1.61794e-62
18	Non-reactive Müller glia (1)	zgc:165604	19.548	1.18207	7.1912e-61	7.65891e-58
19	Non-reactive Müller glia (1)	fstb	19.432	3.40609	9.90038e-75	1.24614e-71
20	Non-reactive Müller glia (1)	myl6	18.7636	2.05268	4.71418e-62	5.22161e-59
21	Non-reactive Müller glia (1)	ctsla	18.6795	1.33408	1.12893e-57	1.04204e-54
22	Non-reactive Müller glia (1)	fgf24	18.2479	2.19192	2.0484e-58	1.95594e-55
23	Non-reactive Müller glia (1)	txn	18.0709	3.71196	1.14989e-68	1.38442e-65
24	Non-reactive Müller glia (1)	myl9a	17.8018	2.8738	1.20174e-60	1.23249e-57
25	Non-reactive Müller glia (1)	spock3	17.4894	1.05379	2.74385e-52	2.17085e-49
26	Non-reactive Müller glia (1)	uchl1	17.4083	2.28306	2.13157e-55	1.84454e-52
27	Non-reactive Müller glia (1)	atp1b1a	17.1087	1.69377	2.22275e-51	1.61974e-48
28	Non-reactive Müller glia (1)	syt11a	16.7309	2.43107	1.4103e-53	1.18342e-50
29	Non-reactive Müller glia (1)	tbx2b	16.3712	4.08503	2.28866e-56	2.04437e-53
30	Non-reactive Müller glia (1)	gpm6aa	16.2853	1.20682	1.25504e-46	7.72294e-44
31	Non-reactive Müller glia (1)	slco1c1	16.1123	2.49795	1.37249e-49	9.50141e-47
32	Non-reactive Müller glia (1)	CR936442.1	16.0853	2.01439	1.7497e-47	1.18173e-44
33	Non-reactive Müller glia (1)	gapdhs	15.9732	0.750087	1.51423e-45	9.11532e-43
34	Non-reactive Müller glia (1)	si:ch211-237l4.6	15.7256	3.77251	1.66264e-51	1.24433e-48
35	Non-reactive Müller glia (1)	serpinb1	15.5371	2.34814	6.67157e-47	4.29633e-44
36	Non-reactive Müller glia (1)	wfdc2	15.5259	1.45034	5.97499e-44	3.44694e-41
37	Non-reactive Müller glia (1)	c1qtnf12	15.5117	5.11238	2.51276e-52	2.0465e-49
38	Non-reactive Müller glia (1)	tcima	15.4024	2.97357	2.65091e-50	1.88222e-47
39	Non-reactive Müller glia (1)	cavin1b	15.348	5.27717	1.65712e-51	1.24433e-48
40	Non-reactive Müller glia (1)	fabp7a	15.1127	1.32206	6.43876e-42	3.56591e-39
41	Non-reactive Müller glia (1)	cadm4	14.824	1.47694	7.86528e-41	4.10939e-38
42	Non-reactive Müller glia (1)	rasgef1bb	14.7584	1.83083	7.31842e-42	3.97361e-39
43	Non-reactive Müller glia (1)	zgc:77112	14.5573	25.5067	1.16268e-46	7.31723e-44
44	Non-reactive Müller glia (1)	ckbb	14.5521	0.709458	1.04734e-39	5.1789e-37
45	Non-reactive Müller glia (1)	sc5d	14.4588	1.55416	3.29378e-40	1.65833e-37
46	Non-reactive Müller glia (1)	si:ch211-207i1.2	14.4448	2.29479	8.24815e-42	4.3923e-39
47	Non-reactive Müller glia (1)	elovl1b	14.4043	3.34748	4.60147e-44	2.71105e-41
48	Non-reactive Müller glia (1)	hmgcra	14.3871	1.50192	1.34995e-39	6.44509e-37
49	Non-reactive Müller glia (1)	dbn1	14.2427	2.30021	1.18848e-40	6.09448e-38
50	Non-reactive Müller glia (1)	cyp26a1	14.2036	2.13	1.29829e-39	6.30721e-37
51	Non-reactive Müller glia (1)	camk1db	14.1389	1.69376	1.92285e-38	8.72879e-36
52	Non-reactive Müller glia (1)	ucmab	14.0255	25.6962	1.5861e-43	8.96341e-41
53	Non-reactive Müller glia (1)	si:dkey-56f14.7	13.818	1.1586	2.97226e-36	1.21037e-33
54	Non-reactive Müller glia (1)	clu	13.7356	2.47873	3.69353e-38	1.59809e-35
55	Non-reactive Müller glia (1)	mmp2	13.5892	3.15893	4.99242e-39	2.30408e-36
56	Non-reactive Müller glia (1)	qsox1	13.5214	2.43024	1.98777e-37	8.33991e-35
57	Non-reactive Müller glia (1)	lepb	13.4255	3.68281	2.8052e-39	1.31659e-36
58	Non-reactive Müller glia (1)	tbx4	13.1347	4.71908	3.24044e-38	1.4243e-35
59	Non-reactive Müller glia (1)	foxg1d	13.1119	25.2167	2.20339e-38	9.84098e-36
60	Non-reactive Müller glia (1)	AL954322.2	13.0667	3.37215	3.07726e-36	1.23496e-33
61	Non-reactive Müller glia (1)	gsna	13.0548	2.20147	8.17978e-35	3.0609e-32
62	Non-reactive Müller glia (1)	lgals2a	13.0124	5.08123	7.40277e-38	3.15369e-35
63	Non-reactive Müller glia (1)	tbx3a	12.9227	3.67233	2.24349e-36	9.2723e-34
64	Non-reactive Müller glia (1)	sema3fa	12.9008	1.48663	6.07793e-33	2.13043e-30
65	Non-reactive Müller glia (1)	hdac5	12.87	3.19168	2.13858e-35	8.34076e-33
66	Non-reactive Müller glia (1)	cahz	12.8461	0.660078	7.77878e-33	2.69253e-30
67	Non-reactive Müller glia (1)	mrap2a	12.6279	24.9294	8.75783e-36	3.46447e-33
68	Non-reactive Müller glia (1)	msmo1	12.6227	1.18072	1.12219e-31	3.61332e-29
69	Non-reactive Müller glia (1)	eno1a	12.5084	0.595672	6.43271e-31	2.02418e-28
70	Non-reactive Müller glia (1)	stm	12.4807	26.7775	5.18805e-35	1.99531e-32
71	Non-reactive Müller glia (1)	s100u	12.4186	25.1012	1.09316e-34	4.0361e-32
72	Non-reactive Müller glia (1)	hspbp1	12.4015	2.17326	3.61402e-32	1.22044e-29
73	Non-reactive Müller glia (1)	hsd17b12b	12.3439	1.79116	3.56752e-31	1.1355e-28
74	Non-reactive Müller glia (1)	map4k2	12.312	3.05558	9.93165e-33	3.39528e-30
75	Non-reactive Müller glia (1)	rhoab	12.2956	1.00698	4.85335e-30	1.42972e-27
76	Non-reactive Müller glia (1)	ccdc85a	12.2065	1.92272	1.10324e-30	3.35711e-28
77	Non-reactive Müller glia (1)	clcf1	12.1989	25.5038	1.4867e-33	5.41687e-31
78	Non-reactive Müller glia (1)	igsf9ba	12.1898	1.40321	5.23093e-30	1.52473e-27
79	Non-reactive Müller glia (1)	anxa2a	12.1791	4.53885	1.80748e-33	6.50013e-31
80	Non-reactive Müller glia (1)	si:ch211-79k12.1	12.1061	24.9873	4.42115e-33	1.56956e-30
81	Non-reactive Müller glia (1)	UBB	12.0445	1.19799	5.21216e-29	1.415e-26
82	Non-reactive Müller glia (1)	lmo7a	11.9385	2.86841	1.61893e-30	4.8204e-28
83	Non-reactive Müller glia (1)	cyp51	11.8435	1.30994	1.31366e-28	3.39967e-26
84	Non-reactive Müller glia (1)	chst15	11.8323	1.78738	5.67857e-29	1.52665e-26
85	Non-reactive Müller glia (1)	idh1	11.7384	1.82137	1.32777e-28	3.40437e-26
86	Non-reactive Müller glia (1)	cxcl14	11.6778	2.67403	1.28555e-29	3.63248e-27
87	Non-reactive Müller glia (1)	rhbg	11.6584	0.776907	2.68921e-27	6.47539e-25
88	Non-reactive Müller glia (1)	calcr	11.6583	24.7062	7.62608e-31	2.37274e-28
89	Non-reactive Müller glia (1)	tnfsf12	11.6406	24.7723	9.31782e-31	2.86689e-28
90	Non-reactive Müller glia (1)	zic2b	11.5831	2.88177	1.16089e-29	3.31404e-27
91	Non-reactive Müller glia (1)	si:zfos-943e10.1	11.5502	1.35676	1.44968e-27	3.52133e-25
92	Non-reactive Müller glia (1)	hbegfa	11.532	1.84789	5.11509e-28	1.26466e-25
93	Non-reactive Müller glia (1)	mlip	11.4724	24.6629	6.14314e-30	1.77198e-27
94	Non-reactive Müller glia (1)	kctd12.2	11.4192	2.33701	4.67058e-28	1.17576e-25
95	Non-reactive Müller glia (1)	si:ch73-31d8.2	11.4049	1.43694	7.13451e-27	1.67425e-24
96	Non-reactive Müller glia (1)	ppdpfb	11.4041	0.890761	2.21629e-26	4.9493e-24
97	Non-reactive Müller glia (1)	nupr1a	11.3851	1.67398	3.87693e-27	9.17573e-25
98	Non-reactive Müller glia (1)	cd9a	11.3705	24.6839	1.90389e-29	5.32532e-27
99	Non-reactive Müller glia (1)	dbi	11.3578	0.97066	1.84908e-26	4.23163e-24

## Sheet: Non-reactive Müller glia 2
	group	names	scores	logfoldchanges	pvals	pvals_adj
100	Non-reactive Müller glia (2)	apoeb	43.9021	1.88475	7.5614e-209	2.09383e-204
101	Non-reactive Müller glia (2)	chrdl2	37.5306	4.16636	6.44881e-128	1.6234e-124
102	Non-reactive Müller glia (2)	rdh10a	35.0763	3.73812	2.78929e-120	5.94141e-117
103	Non-reactive Müller glia (2)	aldh1a3	28.3564	3.09319	2.06378e-96	3.17489e-93
104	Non-reactive Müller glia (2)	mstnb	19.4893	2.76927	1.10469e-58	1.0925e-55
105	Non-reactive Müller glia (2)	sncga	16.3242	1.09517	2.13024e-47	1.40449e-44
106	Non-reactive Müller glia (2)	stc2a	13.5164	1.60726	5.66829e-35	2.15015e-32
107	Non-reactive Müller glia (2)	dhrs3a	13.0895	4.17834	4.15775e-32	1.38714e-29
108	Non-reactive Müller glia (2)	smoc1	13.0268	7.67444	8.78772e-32	2.86283e-29
109	Non-reactive Müller glia (2)	si:dkey-164f24.2	12.8342	1.10246	5.12536e-32	1.6896e-29
110	Non-reactive Müller glia (2)	nr2f5	12.6915	4.19684	1.38965e-30	4.1827e-28
111	Non-reactive Müller glia (2)	si:ch211-222l21.1	10.972	1.69841	1.7358e-24	3.48305e-22
112	Non-reactive Müller glia (2)	rgmb	10.9215	2.73262	3.85315e-24	7.40956e-22
113	Non-reactive Müller glia (2)	gnai2b	10.8874	1.38449	2.81082e-24	5.44296e-22
114	Non-reactive Müller glia (2)	ackr3b	10.5719	4.32056	7.97542e-23	1.40667e-20
115	Non-reactive Müller glia (2)	rgmd	10.237	2.5162	9.92463e-22	1.60715e-19
116	Non-reactive Müller glia (2)	cyp1d1	9.94429	3.03013	1.0501e-20	1.52966e-18
117	Non-reactive Müller glia (2)	hspb1	9.88242	1.1289	4.70748e-21	7.0845e-19
118	Non-reactive Müller glia (2)	mt2	9.79265	0.823627	1.24075e-20	1.76193e-18
119	Non-reactive Müller glia (2)	elmod1	8.53801	4.44622	4.38699e-16	4.00924e-14
120	Non-reactive Müller glia (2)	fosb	8.49119	0.434918	2.65338e-16	2.49914e-14
121	Non-reactive Müller glia (2)	tnfaip2a	8.35204	1.93702	1.41948e-15	1.22071e-13
122	Non-reactive Müller glia (2)	bmpr1ba	8.21633	1.89982	3.65151e-15	2.92237e-13
123	Non-reactive Müller glia (2)	egr1	8.16302	0.79383	4.13514e-15	3.28098e-13
124	Non-reactive Müller glia (2)	atp1b3a	8.14025	0.503037	4.29449e-15	3.39768e-13
125	Non-reactive Müller glia (2)	cldn7a	8.02663	4.16181	1.57566e-14	1.14519e-12
126	Non-reactive Müller glia (2)	ptgs2a	7.63523	1.15393	1.75667e-13	1.15819e-11
127	Non-reactive Müller glia (2)	sparc	7.57409	0.374151	2.02038e-13	1.32261e-11
128	Non-reactive Müller glia (2)	leo1	7.42673	0.889044	7.11026e-13	4.24333e-11
129	Non-reactive Müller glia (2)	pnp6	7.36291	1.01217	1.07892e-12	6.32975e-11
130	Non-reactive Müller glia (2)	ednraa	7.14768	1.25887	4.55125e-12	2.42363e-10
131	Non-reactive Müller glia (2)	ephb2b	7.12187	1.14122	5.26704e-12	2.76755e-10
132	Non-reactive Müller glia (2)	brinp3b	7.1158	3.5681	6.369e-12	3.31511e-10
133	Non-reactive Müller glia (2)	pip5k1bb	6.96203	1.6834	1.55678e-11	7.71178e-10
134	Non-reactive Müller glia (2)	bmp7b	6.86812	1.97604	2.85432e-11	1.36274e-09
135	Non-reactive Müller glia (2)	bmpr1bb	6.73305	4.38625	6.93774e-11	3.17542e-09
136	Non-reactive Müller glia (2)	im:7152348	6.62719	0.705563	1.07833e-10	4.77761e-09
137	Non-reactive Müller glia (2)	sox3	6.62386	1.80653	1.24817e-10	5.44302e-09
138	Non-reactive Müller glia (2)	igfbp1a	6.61758	0.780395	1.13471e-10	4.99545e-09
139	Non-reactive Müller glia (2)	CU467822.1	6.53036	0.394079	1.87655e-10	7.92129e-09
140	Non-reactive Müller glia (2)	six6a	6.16217	2.47704	1.93671e-09	7.10324e-08
141	Non-reactive Müller glia (2)	cib2	6.1482	1.36417	2.00789e-09	7.32549e-08
142	Non-reactive Müller glia (2)	ndrg3a	6.07506	0.556735	2.74908e-09	9.78468e-08
143	Non-reactive Müller glia (2)	pik3r3b	6.06415	0.773879	3.09629e-09	1.08669e-07
144	Non-reactive Müller glia (2)	ponzr5	5.96306	2.68559	5.9975e-09	2.01402e-07
145	Non-reactive Müller glia (2)	irx5a	5.7774	0.979611	1.57125e-08	4.86683e-07
146	Non-reactive Müller glia (2)	pcyt1bb	5.74705	2.03986	1.94333e-08	5.91998e-07
147	Non-reactive Müller glia (2)	mt-co3	5.71751	0.266082	1.96503e-08	5.97951e-07
148	Non-reactive Müller glia (2)	slc16a9a	5.49438	2.25771	7.48929e-08	2.04927e-06
149	Non-reactive Müller glia (2)	BX663503.3	5.42712	1.08574	1.02426e-07	2.71154e-06
150	Non-reactive Müller glia (2)	tob1a	5.38261	0.387688	1.20988e-07	3.1399e-06
151	Non-reactive Müller glia (2)	foxi2	5.28906	3.51413	2.17637e-07	5.43426e-06
152	Non-reactive Müller glia (2)	dhrs13a.1	5.24938	0.997201	2.55138e-07	6.28562e-06
153	Non-reactive Müller glia (2)	abat	5.125	0.678324	4.67766e-07	1.08574e-05
154	Non-reactive Müller glia (2)	arpp21	5.07155	1.37936	6.24482e-07	1.40134e-05
155	Non-reactive Müller glia (2)	hdac4	5.06783	2.21766	6.45311e-07	1.44032e-05
156	Non-reactive Müller glia (2)	slc38a2	5.00783	1.55968	8.58644e-07	1.88515e-05
157	Non-reactive Müller glia (2)	CR354540.1	4.9947	1.77347	9.17272e-07	1.99844e-05
158	Non-reactive Müller glia (2)	vax1	4.98123	4.07426	9.9958e-07	2.14569e-05
159	Non-reactive Müller glia (2)	esr2a	4.95155	3.53053	1.15068e-06	2.43418e-05
160	Non-reactive Müller glia (2)	serpinf1	4.92757	3.57192	1.28973e-06	2.7097e-05
161	Non-reactive Müller glia (2)	rrh	4.92561	0.660763	1.24167e-06	2.61667e-05
162	Non-reactive Müller glia (2)	zgc:195173	4.88254	0.389117	1.4335e-06	2.99135e-05
163	Non-reactive Müller glia (2)	rcan3	4.87946	1.60707	1.58787e-06	3.28378e-05
164	Non-reactive Müller glia (2)	vegfaa	4.64984	0.446214	4.45108e-06	8.2931e-05
165	Non-reactive Müller glia (2)	ch25h	4.63769	2.42831	4.96007e-06	9.13834e-05
166	Non-reactive Müller glia (2)	cntnap5b	4.63434	3.55142	5.0718e-06	9.31938e-05
167	Non-reactive Müller glia (2)	dusp2	4.61378	0.513045	5.29273e-06	9.63729e-05
168	Non-reactive Müller glia (2)	f3b	4.60615	0.420251	5.40724e-06	9.83784e-05
169	Non-reactive Müller glia (2)	mycn	4.59778	1.00043	5.81704e-06	0.000105488
170	Non-reactive Müller glia (2)	cav1	4.59293	0.461518	5.83964e-06	0.000105828
171	Non-reactive Müller glia (2)	ip6k2b	4.54299	0.566893	7.37396e-06	0.000131907
172	Non-reactive Müller glia (2)	mt-co1	4.49469	0.257469	8.99051e-06	0.000154439
173	Non-reactive Müller glia (2)	rlbp1a	4.31893	0.194846	1.91785e-05	0.000306093
174	Non-reactive Müller glia (2)	si:ch211-145b13.5	4.23703	1.0269	2.84816e-05	0.000429859
175	Non-reactive Müller glia (2)	atp2b3b	4.21662	2.79486	3.15616e-05	0.000471144
176	Non-reactive Müller glia (2)	foxg1b	4.21166	0.636182	3.15387e-05	0.000471056
177	Non-reactive Müller glia (2)	si:dkey-76d14.2	4.09479	0.947381	5.16641e-05	0.000721812
178	Non-reactive Müller glia (2)	hmgb2a	4.07383	0.452234	5.54769e-05	0.000770417
179	Non-reactive Müller glia (2)	si:dkey-217l24.1	4.07129	1.55588	5.73417e-05	0.000793527
180	Non-reactive Müller glia (2)	bgnb	4.05505	0.343164	5.94917e-05	0.00082082
181	Non-reactive Müller glia (2)	si:ch73-141c7.1	3.9936	1.65194	7.87621e-05	0.00103477
182	Non-reactive Müller glia (2)	fosab	3.93954	0.197728	9.23009e-05	0.00119268
183	Non-reactive Müller glia (2)	si:ch73-46j18.5	3.93731	0.285565	9.62643e-05	0.00123754
184	Non-reactive Müller glia (2)	si:dkey-112a7.4	3.93375	0.551066	9.86417e-05	0.00126399
185	Non-reactive Müller glia (2)	NPFFR2	3.91013	1.03761	0.000109387	0.00136076
186	Non-reactive Müller glia (2)	iqca1	3.89346	3.9342	0.000118563	0.00146568
187	Non-reactive Müller glia (2)	diras1a	3.87181	1.3468	0.000127531	0.00155161
188	Non-reactive Müller glia (2)	marcksl1a	3.84962	0.36326	0.000137053	0.00165438
189	Non-reactive Müller glia (2)	slc3a2a	3.82561	0.431125	0.000151081	0.00180249
190	Non-reactive Müller glia (2)	sik2b	3.82225	0.301151	0.000152114	0.00181404
191	Non-reactive Müller glia (2)	cyp2p6	3.81673	0.986664	0.000157926	0.00187367
192	Non-reactive Müller glia (2)	si:ch211-105c13.3	3.79151	3.39775	0.000176497	0.0020648
193	Non-reactive Müller glia (2)	aspa	3.76453	0.447334	0.000191566	0.002192
194	Non-reactive Müller glia (2)	aldh1a2	3.72925	0.519296	0.000218126	0.00245933
195	Non-reactive Müller glia (2)	rxfp3.3b	3.72114	6.24632	0.00023169	0.00259431
196	Non-reactive Müller glia (2)	nfasca	3.67176	0.156084	0.000269861	0.00297836
197	Non-reactive Müller glia (2)	si:ch211-286o17.1	3.65568	2.17101	0.000294981	0.00322604
198	Non-reactive Müller glia (2)	sh3gl2a	3.64149	1.67208	0.000310537	0.00330909
199	Non-reactive Müller glia (2)	aldh1l1	3.62644	1.54876	0.000328139	0.00347211
