# Supplementary material for: Single-cell RNA sequencing unravels the transcriptional network underlying zebrafish retina regeneration
Source: eLife. 2023 Nov 21;12:RP86507. doi: 10.7554/eLife.86507 (PMC10662954; doi:10.7554/eLife.86507)
Supplement: Supplementary file 3. [file elife-86507-supp3.xlsx]

## Sheet: Reactive Müller glia 1
	group	names	scores	logfoldchanges	pvals	pvals_adj
100	Reactive Müller glia (1)	hsp90aa1.2	82.3546	7.28043	0	0
101	Reactive Müller glia (1)	hsp70.3	66.2825	7.83282	0	0
102	Reactive Müller glia (1)	her15.1-1	60.5419	5.88867	0	0
103	Reactive Müller glia (1)	fosab	55.5833	4.12412	0	0
104	Reactive Müller glia (1)	hsp70l	49.0386	8.66401	5.57387e-263	2.20494e-259
105	Reactive Müller glia (1)	stm	49.01	10.5833	1.0283e-258	3.55934e-255
106	Reactive Müller glia (1)	id1	42.626	4.36297	6.92102e-264	3.19416e-260
107	Reactive Müller glia (1)	hsp70.2	42.1938	7.39693	2.72406e-221	5.80246e-218
108	Reactive Müller glia (1)	her6	41.8566	4.555	5.61783e-250	1.72848e-246
109	Reactive Müller glia (1)	si:ch211-222l21.1	41.212	2.94966	2.77124e-246	7.67384e-243
110	Reactive Müller glia (1)	her15.1	39.9295	5.51945	9.94107e-216	1.96627e-212
111	Reactive Müller glia (1)	ubb	38.2359	2.61292	2.04025e-227	4.70804e-224
112	Reactive Müller glia (1)	dnajb1b	37.083	4.59707	3.96774e-197	6.10393e-194
113	Reactive Müller glia (1)	jdp2b	36.603	3.44692	6.41049e-212	1.18342e-208
114	Reactive Müller glia (1)	cxcl18b	35.8239	3.72356	4.91527e-207	8.5068e-204
115	Reactive Müller glia (1)	hsp70.1	34.6832	7.8756	4.18334e-170	4.13717e-167
116	Reactive Müller glia (1)	jun	34.6377	2.62604	1.10742e-190	1.61397e-187
117	Reactive Müller glia (1)	tubb2b	34.1931	3.27397	5.84807e-188	7.71138e-185
118	Reactive Müller glia (1)	si:ch73-281n10.2	33.6342	2.81528	3.61184e-188	5.00078e-185
119	Reactive Müller glia (1)	pcna	33.3924	3.55333	2.53249e-184	3.1876e-181
120	Reactive Müller glia (1)	her12	33.0239	4.52001	5.74281e-173	6.36096e-170
121	Reactive Müller glia (1)	tuba8l4	32.9104	2.32661	5.54434e-182	6.67515e-179
122	Reactive Müller glia (1)	UBB	32.7849	2.32197	5.88291e-181	6.78765e-178
123	Reactive Müller glia (1)	her4.2-1	32.632	5.52384	3.84222e-161	2.72808e-158
124	Reactive Müller glia (1)	her4.2	32.5865	4.10373	1.48071e-171	1.51861e-168
125	Reactive Müller glia (1)	tubb4b	32.0101	1.63941	6.7311e-172	7.16888e-169
126	Reactive Müller glia (1)	cirbpa	31.7652	1.85384	4.76959e-167	4.40249e-164
127	Reactive Müller glia (1)	her4.1	31.7449	4.69171	5.51641e-163	4.24319e-160
128	Reactive Müller glia (1)	foxj1a	31.5159	3.28418	2.31288e-165	2.00144e-162
129	Reactive Müller glia (1)	cebpb	31.4061	3.69871	2.52781e-161	1.89183e-158
130	Reactive Müller glia (1)	junbb	31.1249	2.51597	2.03838e-166	1.8208e-163
131	Reactive Müller glia (1)	si:ch73-335l21.4	31.0265	2.66601	3.94115e-158	2.72836e-155
132	Reactive Müller glia (1)	junba	30.9853	2.22704	1.37452e-163	1.11947e-160
133	Reactive Müller glia (1)	socs3a	30.8655	3.60834	3.25578e-161	2.37252e-158
134	Reactive Müller glia (1)	hmgb2a	30.8064	2.71406	3.58624e-164	3.00929e-161
135	Reactive Müller glia (1)	hnrnpa1b	30.7395	2.37178	1.52486e-163	1.20642e-160
136	Reactive Müller glia (1)	hmgb2b	30.2113	2.39317	6.68734e-154	4.51656e-151
137	Reactive Müller glia (1)	arrdc3b	29.8919	3.52648	8.85932e-151	5.84103e-148
138	Reactive Müller glia (1)	cdkn1a	29.6368	4.31291	3.98327e-145	2.39784e-142
139	Reactive Müller glia (1)	tomm20a	29.2035	2.38211	1.60216e-150	1.03176e-147
140	Reactive Müller glia (1)	hmga1a	28.9578	2.12294	2.94107e-147	1.85093e-144
141	Reactive Müller glia (1)	tma7	28.6919	2.33265	1.57713e-146	9.70494e-144
142	Reactive Müller glia (1)	hspa5	28.6831	2.1473	3.88576e-144	2.28937e-141
143	Reactive Müller glia (1)	ascl1a	28.2675	5.35537	9.49585e-131	4.96131e-128
144	Reactive Müller glia (1)	h2afvb	27.8282	2.05033	1.47614e-133	8.01484e-131
145	Reactive Müller glia (1)	jund	27.5583	2.13971	4.20021e-137	2.37364e-134
146	Reactive Müller glia (1)	si:ch211-156b7.4	27.5564	2.75783	6.62343e-137	3.66819e-134
147	Reactive Müller glia (1)	gadd45bb	27.0352	3.03599	4.49543e-130	2.26333e-127
148	Reactive Müller glia (1)	tuba8l	26.9602	2.79509	2.11668e-129	1.04666e-126
149	Reactive Müller glia (1)	nrarpa	26.8882	2.83909	1.75005e-130	8.9742e-128
150	Reactive Müller glia (1)	nap1l1	26.8432	2.25142	1.96103e-131	1.04429e-128
151	Reactive Müller glia (1)	klf11b	26.573	3.74107	6.23581e-123	2.87793e-120
152	Reactive Müller glia (1)	rhov	26.558	4.5484	9.84709e-120	4.4701e-117
153	Reactive Müller glia (1)	hspb1	26.1795	2.97932	1.25338e-123	5.88261e-121
154	Reactive Müller glia (1)	sox4a-1	26.1185	2.45476	1.46155e-125	7.1003e-123
155	Reactive Müller glia (1)	tuba1a	25.9627	2.25377	2.1657e-124	1.03397e-121
156	Reactive Müller glia (1)	pim2	25.947	4.80435	1.76948e-114	7.31323e-112
157	Reactive Müller glia (1)	khdrbs1a	25.5366	1.58899	3.06967e-118	1.34924e-115
158	Reactive Müller glia (1)	anp32b	25.4837	2.67993	4.19817e-119	1.87503e-116
159	Reactive Müller glia (1)	rrm2-1	25.3829	4.11149	2.72712e-113	1.11054e-110
160	Reactive Müller glia (1)	hsp90b1	25.0972	2.30643	2.40858e-117	1.04213e-114
161	Reactive Müller glia (1)	snrpe	25.0421	2.1488	3.91518e-117	1.66793e-114
162	Reactive Müller glia (1)	atf3	24.8199	2.22829	2.48474e-115	1.0425e-112
163	Reactive Müller glia (1)	cirbpb	24.7874	1.34062	3.59589e-111	1.40245e-108
164	Reactive Müller glia (1)	rpa2	24.6018	3.00277	7.6782e-112	3.03738e-109
165	Reactive Müller glia (1)	ran	24.4525	1.41197	4.86061e-111	1.86938e-108
166	Reactive Müller glia (1)	nutf2l	24.3949	3.41292	1.09171e-108	4.14116e-106
167	Reactive Müller glia (1)	dut	23.9721	3.48745	8.79885e-105	3.24865e-102
168	Reactive Müller glia (1)	pclaf	23.6341	4.18324	3.10192e-100	9.98782e-98
169	Reactive Müller glia (1)	mt-atp6	23.6309	1.45839	5.71098e-105	2.13706e-102
170	Reactive Müller glia (1)	TXN	23.5549	1.47424	1.18886e-104	4.33168e-102
171	Reactive Müller glia (1)	ivns1abpb	23.5343	4.19289	5.15128e-100	1.63959e-97
172	Reactive Müller glia (1)	ier2b	23.3405	2.06544	5.44923e-104	1.95967e-101
173	Reactive Müller glia (1)	phlda2	23.3251	2.69641	1.11491e-103	3.8591e-101
174	Reactive Müller glia (1)	mcl1a	23.3101	1.71698	9.6014e-104	3.40862e-101
175	Reactive Müller glia (1)	odc1	23.3047	1.99025	1.01982e-103	3.57468e-101
176	Reactive Müller glia (1)	ube2e2	23.2725	2.63173	1.39735e-101	4.66193e-99
177	Reactive Müller glia (1)	hspa4a	23.2473	2.49054	6.87589e-102	2.32196e-99
178	Reactive Müller glia (1)	mycb	23.1814	2.37515	2.26643e-102	7.74811e-100
179	Reactive Müller glia (1)	hspa8	22.9768	1.02516	1.35235e-99	4.20763e-97
180	Reactive Müller glia (1)	pfn2	22.9686	1.7917	4.84845e-101	1.59832e-98
181	Reactive Müller glia (1)	rrm1	22.9603	3.21391	1.892e-98	5.69473e-96
182	Reactive Müller glia (1)	hmgn2	22.8988	1.93652	1.01382e-99	3.19019e-97
183	Reactive Müller glia (1)	ier5	22.8631	1.70014	2.14501e-100	6.98795e-98
184	Reactive Müller glia (1)	rpa3	22.8149	2.85091	9.31139e-99	2.83343e-96
185	Reactive Müller glia (1)	ncl	22.7759	1.51615	2.29488e-99	7.06084e-97
186	Reactive Müller glia (1)	banf1	22.6457	2.74524	3.24483e-97	9.55878e-95
187	Reactive Müller glia (1)	fen1	22.6445	3.09919	1.39323e-96	4.06103e-94
188	Reactive Müller glia (1)	rbbp4	22.3916	2.44831	3.76233e-96	1.08524e-93
189	Reactive Müller glia (1)	cdca7a	22.3518	4.12437	7.94215e-92	2.11468e-89
190	Reactive Müller glia (1)	socs3b	22.2731	2.27595	6.6041e-96	1.8853e-93
191	Reactive Müller glia (1)	zfand2a	22.0643	2.73609	2.25944e-92	6.13393e-90
192	Reactive Müller glia (1)	seta	22.0244	1.77162	5.22802e-94	1.46231e-91
193	Reactive Müller glia (1)	chaf1a	22.0116	2.59608	2.86012e-93	7.84154e-91
194	Reactive Müller glia (1)	hnrnpa0b	21.9958	1.41458	1.2455e-93	3.44891e-91
195	Reactive Müller glia (1)	kpnb3	21.7803	2.50988	2.19418e-91	5.78658e-89
196	Reactive Müller glia (1)	her9	21.7194	2.04012	7.79605e-92	2.09593e-89
197	Reactive Müller glia (1)	CABZ01080568.1	21.6181	5.59969	7.58441e-85	1.79504e-82
198	Reactive Müller glia (1)	hells	21.575	3.47099	4.77829e-88	1.20287e-85
199	Reactive Müller glia (1)	mcm5	21.5136	3.51792	2.24621e-87	5.55354e-85

## Sheet: Reactive Müller glia 2
	group	names	scores	logfoldchanges	pvals	pvals_adj
0	Reactive Müller glia (2)	ckbb	50.8429	3.73484	0	0
1	Reactive Müller glia (2)	acbd7	43.0607	3.53852	1.66773e-245	4.19829e-242
2	Reactive Müller glia (2)	fabp7a	35.6705	2.07263	9.06288e-206	1.47624e-202
3	Reactive Müller glia (2)	gpm6aa	31.3648	2.18162	2.59333e-167	2.47627e-164
4	Reactive Müller glia (2)	fxyd6l	29.0023	2.87733	1.24446e-141	7.17923e-139
5	Reactive Müller glia (2)	mdka	24.504	1.45836	8.17148e-113	3.27937e-110
6	Reactive Müller glia (2)	col18a1a	22.9655	2.43918	2.67795e-95	7.56683e-93
7	Reactive Müller glia (2)	crabp1a	22.5146	1.35724	1.82122e-97	5.42275e-95
8	Reactive Müller glia (2)	CU467822.1	21.8247	1.93651	6.75797e-91	1.76542e-88
9	Reactive Müller glia (2)	f3a	21.4613	1.34342	1.94026e-89	5.02128e-87
10	Reactive Müller glia (2)	pros1	21.1259	2.92826	3.79727e-81	8.15118e-79
11	Reactive Müller glia (2)	klf7b	20.6625	2.28109	1.2168e-80	2.53342e-78
12	Reactive Müller glia (2)	zgc:165604	20.6153	1.65198	9.20697e-83	2.05605e-80
13	Reactive Müller glia (2)	marcksl1a	20.1258	1.25528	2.13474e-80	4.34655e-78
14	Reactive Müller glia (2)	si:dkey-238o13.4	19.6395	2.27925	1.82192e-74	3.31914e-72
15	Reactive Müller glia (2)	mdkb	18.7405	1.77433	1.93938e-69	2.96703e-67
16	Reactive Müller glia (2)	gfap	17.7655	1.35017	6.77093e-64	8.88597e-62
17	Reactive Müller glia (2)	slc1a2b	17.7389	2.15453	5.26303e-63	6.74715e-61
18	Reactive Müller glia (2)	zgc:165461	16.7993	7.66514	1.78489e-53	1.75267e-51
19	Reactive Müller glia (2)	si:ch211-251b21.1	16.7149	1.81429	5.26192e-56	5.45722e-54
20	Reactive Müller glia (2)	rlbp1a	16.0422	2.59809	1.14939e-51	1.0574e-49
21	Reactive Müller glia (2)	myl9b	15.9713	1.31576	5.21633e-53	5.01547e-51
22	Reactive Müller glia (2)	clcf1	15.6474	1.35038	6.09008e-51	5.45762e-49
23	Reactive Müller glia (2)	cotl1	15.1017	1.26388	5.06195e-48	4.0866e-46
24	Reactive Müller glia (2)	eml1	15.0482	2.15019	1.52212e-46	1.1708e-44
25	Reactive Müller glia (2)	crlf1a	14.5383	1.16811	7.25171e-45	5.25673e-43
26	Reactive Müller glia (2)	gstp1	14.5273	1.76221	2.39334e-44	1.69934e-42
27	Reactive Müller glia (2)	fads2	14.1671	2.55345	1.62018e-41	1.03613e-39
28	Reactive Müller glia (2)	smad3a	14.1492	1.93445	9.53192e-42	6.13833e-40
29	Reactive Müller glia (2)	si:ch73-352p4.8	14.0193	3.98718	5.25262e-40	3.11457e-38
30	Reactive Müller glia (2)	celf2	13.9362	2.07981	1.30145e-40	8.00855e-39
31	Reactive Müller glia (2)	plekhg2	13.8862	3.16704	1.14244e-39	6.66007e-38
32	Reactive Müller glia (2)	zgc:109949	13.7471	1.53018	3.77224e-40	2.25123e-38
33	Reactive Müller glia (2)	tjp2b	13.6865	1.42996	8.17774e-40	4.81808e-38
34	Reactive Müller glia (2)	igfbp5b	13.5849	1.89694	3.83093e-39	2.19178e-37
35	Reactive Müller glia (2)	sall1b	13.5111	1.97996	1.54885e-38	8.61231e-37
36	Reactive Müller glia (2)	actb1	13.48	0.658644	2.8973e-39	1.67144e-37
37	Reactive Müller glia (2)	itm2ba	13.4215	0.94229	6.73207e-39	3.78898e-37
38	Reactive Müller glia (2)	ncam1a	13.3497	1.57176	5.37872e-38	2.92617e-36
39	Reactive Müller glia (2)	ccni	13.3074	1.35332	6.68303e-38	3.61445e-36
40	Reactive Müller glia (2)	eml2	13.2907	1.39414	7.70149e-38	4.14906e-36
41	Reactive Müller glia (2)	mgst3b	13.1749	1.27917	2.37821e-37	1.25438e-35
42	Reactive Müller glia (2)	ywhag2	13.1529	2.17287	1.55699e-36	7.9401e-35
43	Reactive Müller glia (2)	rhbg	12.904	1.3888	4.69436e-36	2.36348e-34
44	Reactive Müller glia (2)	zgc:153867	12.848	0.862836	5.70357e-36	2.84572e-34
45	Reactive Müller glia (2)	ISCU (1 of many)	12.8406	1.26983	1.34925e-35	6.64807e-34
46	Reactive Müller glia (2)	il11b	12.7304	2.29037	1.8295e-34	8.57201e-33
47	Reactive Müller glia (2)	igsf9ba	12.7201	2.7756	2.87579e-34	1.33838e-32
48	Reactive Müller glia (2)	hmgn6	12.682	0.950532	4.48842e-35	2.15779e-33
49	Reactive Müller glia (2)	zgc:86709	12.6464	2.08753	3.23947e-34	1.50258e-32
50	Reactive Müller glia (2)	arhgef4	12.624	2.43392	7.06083e-34	3.21053e-32
51	Reactive Müller glia (2)	fabp3	12.4809	0.832521	5.41894e-34	2.48437e-32
52	Reactive Müller glia (2)	gpm6ab	12.3994	1.42888	1.58057e-33	7.02531e-32
53	Reactive Müller glia (2)	cnn3a	12.3309	1.01871	3.15869e-33	1.39058e-31
54	Reactive Müller glia (2)	si:dkey-28b4.7	12.193	1.93754	4.02327e-32	1.68545e-30
55	Reactive Müller glia (2)	cdo1	12.1553	1.72939	3.26422e-32	1.37999e-30
56	Reactive Müller glia (2)	hivep2a	12.1495	2.01954	7.97547e-32	3.30612e-30
57	Reactive Müller glia (2)	cbsb	11.978	1.87866	4.08232e-31	1.63831e-29
58	Reactive Müller glia (2)	kitlgb	11.938	2.11854	9.3228e-31	3.66181e-29
59	Reactive Müller glia (2)	akap12b	11.936	1.00373	2.35796e-31	9.60211e-30
60	Reactive Müller glia (2)	tp53inp1	11.9318	1.78446	6.12213e-31	2.42529e-29
61	Reactive Müller glia (2)	SMIM18	11.875	3.08514	3.33796e-30	1.26792e-28
62	Reactive Müller glia (2)	flna	11.8347	0.958187	5.78582e-31	2.29864e-29
63	Reactive Müller glia (2)	slc1a3b	11.8222	5.0712	1.1856e-29	4.3891e-28
64	Reactive Müller glia (2)	efhd1	11.741	1.48178	2.67415e-30	1.02279e-28
65	Reactive Müller glia (2)	elmsan1b	11.692	1.12777	3.90655e-30	1.47782e-28
66	Reactive Müller glia (2)	cygb2	11.6731	6.6606	6.48333e-29	2.287e-27
67	Reactive Müller glia (2)	ttyh3b	11.5731	2.33054	3.87759e-29	1.38727e-27
68	Reactive Müller glia (2)	s1pr1	11.5659	1.06081	1.36475e-29	5.03883e-28
69	Reactive Müller glia (2)	h3f3c	11.5467	1.39206	2.23685e-29	8.17159e-28
70	Reactive Müller glia (2)	appa	11.4826	0.975472	3.24546e-29	1.16866e-27
71	Reactive Müller glia (2)	FP102018.1	11.4757	2.04702	8.77645e-29	3.08021e-27
72	Reactive Müller glia (2)	dusp5	11.4247	1.12402	5.28183e-29	1.87512e-27
73	Reactive Müller glia (2)	col2a1a	11.2489	1.5266	5.94213e-28	1.99931e-26
74	Reactive Müller glia (2)	atf5b	11.1932	1.66445	1.24071e-27	4.10964e-26
75	Reactive Müller glia (2)	slc7a3a	11.0506	1.27079	3.43951e-27	1.12051e-25
76	Reactive Müller glia (2)	mvp	10.9291	0.836193	9.06843e-27	2.8997e-25
77	Reactive Müller glia (2)	zgc:162780	10.908	1.42147	1.78364e-26	5.63822e-25
78	Reactive Müller glia (2)	zgc:100829	10.8524	1.64732	3.62087e-26	1.12912e-24
79	Reactive Müller glia (2)	ndrg4	10.7075	2.19339	1.96618e-25	5.96337e-24
80	Reactive Müller glia (2)	ndrg2	10.6165	2.33197	5.65773e-25	1.67559e-23
81	Reactive Müller glia (2)	acaca	10.5921	1.66623	5.17435e-25	1.53572e-23
82	Reactive Müller glia (2)	swap70b	10.2824	1.95408	1.16668e-23	3.21139e-22
83	Reactive Müller glia (2)	enpp6	10.2668	1.98516	1.41724e-23	3.87795e-22
84	Reactive Müller glia (2)	ephb2b	10.1613	1.49069	2.78228e-23	7.48729e-22
85	Reactive Müller glia (2)	sparc	10.1544	0.888877	1.84292e-23	4.99337e-22
86	Reactive Müller glia (2)	myl9a	10.0995	1.86802	6.68158e-23	1.76714e-21
87	Reactive Müller glia (2)	chn1	10.0706	1.78377	8.85018e-23	2.334e-21
88	Reactive Müller glia (2)	CR855337.1	10.0666	2.21695	1.01423e-22	2.66967e-21
89	Reactive Müller glia (2)	myo1ea	10.0655	1.22503	5.58744e-23	1.48201e-21
90	Reactive Müller glia (2)	opcml	9.88516	1.76657	3.99746e-22	1.01928e-20
91	Reactive Müller glia (2)	lepb	9.79251	1.08199	6.50527e-22	1.6391e-20
92	Reactive Müller glia (2)	anxa4	9.78717	1.52518	9.40821e-22	2.35173e-20
93	Reactive Müller glia (2)	zic2b	9.77403	0.915013	6.30378e-22	1.58978e-20
94	Reactive Müller glia (2)	dbn1	9.65924	0.945812	2.21569e-21	5.38672e-20
95	Reactive Müller glia (2)	nupr1b	9.64477	2.35317	4.30414e-21	1.0213e-19
96	Reactive Müller glia (2)	lrrc4.1	9.62677	3.7609	8.45976e-21	1.97188e-19
97	Reactive Müller glia (2)	zgc:110182	9.54512	2.22937	1.15742e-20	2.6753e-19
98	Reactive Müller glia (2)	ca14	9.41631	1.49569	2.41917e-20	5.52716e-19
99	Reactive Müller glia (2)	appb	9.3748	1.4062	3.37491e-20	7.64767e-19
